# Supplementary material for: Repurposing rapid diagnostic tests to detect falsified vaccines in supply chains
Source: Vaccine. Author manuscript; Available in PMC 2025 Aug 27. (PMC7618033; doi:10.1016/j.vaccine.2024.01.019)
Supplement: Supplementary data [file EMS207833-supplement-Supplementary_data.zip › Blinded study/Sample identity.xlsx]

## Sheet: Sheet1
Code	Identity	Determine HBsAg (Abbott P/N 7D2947) ‘Hep B LFT’					BinaxNOW™ Streptococcus pneumoniae Antigen Card (Abbott 710100) ‘Strep. pneumo LFT’					SD Bioline Rota/Adeno (Abbott 14FK20) ‘Rota/Adeno LFT’					Pastorex Meningitis kit (Biorad P/N 61607) ‘Latex agglutination kit’
		Assessor 1	Assessor 2	Assessor 3	Agreement	Overall	Assessor 1	Assessor 2	Assessor 3	Agreement	Overall	Assessor 1	Assessor 2	Assessor 3	Agreement	Overall	Assessor 1	Assessor 2	Assessor 3	Agreement	Overall
1	AdCh63 MSP1 Batch 1 Fill 9/02 6/3/9 Vial 12	Negative	Negative	Negative	1	Negative	Negative	Negative	Negative	1	Negative	Positive	Positive	Positive	1	Positive	Negative	Negative	Negative	1	Negative
2	Prevenar-13 ED3324 6/23 391308764904	Negative	Negative	Negative	1	Negative	Positive	Positive	Positive	1	Positive	Negative	Negative	Negative	1	Negative	NmA, Sp	Negative	Negative	0	Negative
3	5% Glucose 22041405 12/24	Negative	Negative	Negative	1	Negative	Negative	Negative	Negative	1	Negative	Positive	Negative	Positive	0	Positive	Negative	Negative	Negative	1	Negative
4	HBVAXPRO U005351 8/23	Positive	Positive	Positive	1	Positive	Negative	Negative	Negative	1	Negative	Negative	Negative	Negative	1	Negative	Negative	Negative	Negative	1	Negative
5	Engerix B AHBVDO44AI 5/24	Positive	Positive	Positive	1	Positive	Negative	Negative	Negative	1	Negative	Negative	Negative	Negative	1	Negative	Negative	Negative	Negative	1	Negative
6	Tap water	Negative	Negative	Negative	1	Negative	Negative	Negative	Negative	1	Negative	Negative	Negative	Negative	1	Negative	Negative	Negative	Negative	1	Negative
7	Amikacin FM9809AA	Indeterminate	Indeterminate	Indeterminate	1	Indeterminate	Negative	Negative	Negative	1	Negative	Indeterminate	Indeterminate	Indeterminate	1	Indeterminate	Negative	Negative	Negative	1	Negative
8	Nimenrix DT7089 8/23	Negative	Negative	Negative	1	Negative	Negative	Negative	Negative	1	Negative	Negative	Negative	Negative	1	Negative	NmA, NmC, NmY/W135	NmA, NmC, NmY/W135	NmA, NmC, NmY/W135	1	NmA, NmC, NmY/W135
9	Saline 2102386 3/26	Negative	Negative	Negative	1	Negative	Negative	Negative	Negative	1	Negative	Negative	Negative	Negative	1	Negative	Negative	Negative	Negative	1	Negative
10	Pneumovax-23 U031935 9/23 209535595521/ 370040540830	Negative	Negative	Negative	1	Negative	Positive	Positive	Positive	1	Positive	Negative	Negative	Negative	1	Negative	Sp	Sp	Negative	0	Sp
11	Menitorix A76CA413A 7/24	Negative	Negative	Negative	1	Negative	Negative	Negative	Negative	1	Negative	Negative	Negative	Negative	1	Negative	NmC, Hi	NmC, Hi	NmC, Hi	1	NmC, Hi
					1	Sensitivity = 100%				1	Sensitivity = 100%				0.909091	Sensitivity = 100%				0.818182	Sensitivity = 100%
						Specificity = 100%					Specificity = 100%					Specificity = 90%					Specificity = 100%
